# Supplementary material for: Improvement of Dynamic Performance and Detectivity in Near-Infrared Colloidal Quantum Dot Photodetectors by Incorporating Conjugated Polymers
Source: Molecules. 2022 Nov 7;27(21):7660. doi: 10.3390/molecules27217660 (PMC9655137; doi:10.3390/molecules27217660)
Supplement: Supplementary file 1 [file molecules-27-07660-s001.zip]

Archive with 1 entries (1 files):
- molecules-1938176-supplementary.pdf
